# Supplementary material for: Spatial distribution and influencing factors of high-quality tourist attractions in Shandong Province, China
Source: PLoS One. 2023 Jul 14;18(7):e0288472. doi: 10.1371/journal.pone.0288472 (PMC10348535; doi:10.1371/journal.pone.0288472)
Supplement: S1 Appendix — (XLSX) [file pone.0288472.s001.xlsx]

## Sheet: list
ID	Name of Tourist Attraction	Grade	City
1	The first spring tourist attraction under heaven in Jinan City	5A	Ji'nan
2	Jining Qufuming Old City tourist area	5A	Jining
3	Laoshan tourist attraction in Qingdao	5A	Qingdao
4	Tai 'an Taishan tourist attraction	5A	Tai’an
5	Liugong Island tourist attraction in Weihai City	5A	Weihai
6	Huaxia City tourist attraction	5A	Weihai
7	Qingzhou Ancient City tourist area	5A	Weifang
8	Yimeng Mountain tourist area	5A	Linyi
9	Yantai Penglai Pavilion tourist area	5A	Yantai
10	Yantai Longkou Nanshan tourist attraction	5A	Yantai
11	Zaozhuang Taierzhuang ancient City tourist attraction	5A	Zaozhuang
12	Yellow River Estuary ecological tourism area	4A	Dongying
13	Yellow River Delta Zoo	4A	Dongying
14	Cuihu Lake Tourism Resort	4A	Dongying
15	Red Liuji tourist attraction	4A	Dongying
16	Sun Tzu Cultural Tourism Resort	4A	Dongying
17	Tianning Temple cultural tourism area	4A	Dongying
18	Longju Yellow River forest tourism area	4A	Dongying
19	South Water city, Zaozhuang Street	4A	Zaozhuang
20	Tai 'erzhuang War Memorial Hall	4A	Binzhou
21	Binzhou City, Boxing County Yuzhang Forest Park	4A	Binzhou
22	Binzhou Zhanhua winter jujube ecological tourism zone	4A	Binzhou
23	Binzhou Yellow River Delta ecological culture tourism island	4A	Binzhou
24	Former residence of Du Shoutian in Binzhou City	4A	Binzhou
25	Qinhuanghe Park in Binzhou City	4A	Binzhou
26	Weiji ancient town tourist area	4A	Binzhou
27	Zouping County Hebian Mountain forest tourism area	4A	Binzhou
28	Binzhou City Wudi Ancient City tourist attraction	4A	Binzhou
29	Binzhou Sunwu Ancient City tourist area	4A	Binzhou
30	Jinshan Temple tourist attraction, Qingyun Island, Dezhou City	4A	Dezhou
31	Leling Millennium jujube Forest tourist attraction	4A	Dezhou
32	Dezhou City Quancheng Ou Le Bao dream world tourist attraction	4A	Dezhou
33	Quancheng Polar Ocean World tourist attraction in Dezhou City	4A	Dezhou
34	Dong Zi Yuan, Texas	4A	Dezhou
35	Sun Valley tourist attraction in Dezhou City	4A	Dezhou
36	Xia Jin Yellow River former Forest Park in Dezhou	4A	Dezhou
37	Debai hot Spring Resort in Xiajin County	4A	Dezhou
38	Shanxian Fulong Lake ecological tourism tourist attraction	4A	Heze
39	Water margin good Seoul	4A	Heze
40	Sun Bin Tourist City · Yicheng Temple Scenic Area	4A	Heze
41	Caozhou Peony Garden tourist attraction	4A	Heze
42	Laiwu Campaign Memorial Hall	4A	Ji'nan
43	Zhujiayu tourist area	4A	Ji'nan
44	Hongye Valley ecological culture tourism area	4A	Ji'nan
45	Shandong Xueye modern Agricultural Science and Technology Demonstration Park	4A	Ji'nan
46	Zhangqiu Baimai Spring tourist attraction in Jinan City	4A	Ji'nan
47	Jinan Wild Animal World	4A	Ji'nan
48	Jinan Botanical Garden	4A	Ji'nan
49	Fanggan Ecological tourist attraction	4A	Ji'nan
50	Jinan Shuiliang Gorge tourist attraction	4A	Ji'nan
51	Jiuhan Waterfall group tourist attraction	4A	Ji'nan
52	Jinan JiudingTazhonghua National Joy Garden	4A	Ji'nan
53	Golden Elephant Mountain Paradise	4A	Ji'nan
54	Jinan Qianfo Mountain tourist attraction	4A	Ji'nan
55	Lingyan Temple tourist area	4A	Ji'nan
56	Jinan Fangte Oriental God Painting theme Park	4A	Ji'nan
57	Jinan Garden Expo Garden tourist attraction	4A	Ji'nan
58	Jining City colorful ecological health tourism area	4A	Jining
59	Surabaya waterfront tourist attraction	4A	Jining
60	Jining City Nyishan Temple and academy tourist attractions	4A	Jining
61	Weishan Lake tourist area	4A	Jining
62	Jining City Qufu Shimen Mountain green leisure tourist attraction	4A	Jining
63	Zoucheng Yi Mountain scenic tourist area	4A	Jining
64	Zoucheng Ming Lu Royal Mausoleum tourist attraction	4A	Jining
65	Qufu City Confucius six Arts City	4A	Jining
66	Zoucheng Meng Temple, Meng Fu tourist area	4A	Jining
67	Yanzhou Xinglong Cultural Park	4A	Jining
68	Taibai Lake tourist attraction	4A	Jining
69	Jining City Nanchi tourist attraction	4A	Jining
70	Lotus Lake Wetland tourist attraction	4A	Jining
71	Baoshang Temple tourist attraction	4A	Jining
72	Jining Yangshan Ancient town military tourism area	4A	Jining
73	Liangshan tourist attraction	4A	Jining
74	Tianmu Jiangbei Water City Hot Spring Resort	4A	Liaocheng
75	Kong Fansen Memorial Hall	4A	Liaocheng
76	Dongchang Lake tourist area	4A	Liaocheng
77	Dong-e-e-jiao City	4A	Liaocheng
78	Jingyanggang · Lion Tower tourist area	4A	Liaocheng
79	Linyi day horse Island tourism area	4A	Linyi
80	The former headquarters of the 115th Division of the Eighth Route Army	4A	Linyi
81	Cangma Mountain · Guanshan Tourist Area, Linyi County	4A	Linyi
82	Linyi Yishui Snow Mountain rainbow Valley wind tourist attraction	4A	Linyi
83	Yishui Dongfang Ruihai International Hot Spring Resort	4A	Linyi
84	Linyi Yishui Shandong Underground Grand Canyon	4A	Linyi
85	Linyi City animal Botanical Garden tourist area	4A	Linyi
86	Linyi Guantang Hot Spring Resort	4A	Linyi
87	Yinan Zhisheng Tangquan Tourist Resort	4A	Linyi
88	Linyi Longyuan leisure holiday farm	4A	Linyi
89	Linyi Yinan Maquan Creative Agricultural Leisure Park	4A	Linyi
90	Linyi Yishui underground fluorescent lake tourist area	4A	Linyi
91	Yinan Zhuquan Village tourist area	4A	Linyi
92	Linyi day Valley tourist attraction	4A	Linyi
93	Linyi Yinan Hongshizhai Tourism area	4A	Linyi
94	Linyi Huangshandongyi Cultural leisure tourism area	4A	Linyi
95	Linyi Shandong Yishui Sky King City tourist attraction	4A	Linyi
96	Linyi City Science and Technology Museum	4A	Linyi
97	Linyi City Yinan Yimeng Red Film and Television Base tourist attraction	4A	Linyi
98	Linyi Menglianggu tourist area	4A	Linyi
99	Tancheng County, Linyi City, China Gingko ecological tourism zone	4A	Linyi
100	Mengyin County, Linyi Dai Gu landform tourism area	4A	Linyi
101	Linyi Fei County Yimeng Cloud Waterfall Dongtian tourist area	4A	Linyi
102	Linyi City Lanling National Agricultural Park tourist area	4A	Linyi
103	Pressure oil ditch tourist attraction	4A	Linyi
104	Unique Stone City of China	4A	Linyi
105	Linyi Tianyu Museum of Natural History	4A	Linyi
106	Qingdao Tiantai Hot Spring Resort	4A	Qingdao
107	East China Baili Wine Estate	4A	Qingdao
108	Qingdao Baiguo Mountain Forest Park	4A	Qingdao
109	Stone old man sightseeing Park	4A	Qingdao
110	Qingdao Wine Museum	4A	Qingdao
111	Qingdao World Horticultural Exposition Park	4A	Qingdao
112	Rosetown	4A	Qingdao
113	Qingdao Polar Ocean World	4A	Qingdao
114	Qingdao Olympic Sculpture Cultural Park	4A	Qingdao
115	Qingdao coastal tourist attraction	4A	Qingdao
116	Qingdao Yinhai International Yacht Club tourist area	4A	Qingdao
117	Qingdao Beer Museum	4A	Qingdao
118	Qingdao underwater world	4A	Qingdao
119	Qingdao Olympic Sailing Center	4A	Qingdao
120	Golden beach tourist attraction	4A	Qingdao
121	Qingdao Fangte Dream Kingdom	4A	Qingdao
122	Qingdao Binhai University World Animal Specimen Art Museum	4A	Qingdao
123	Zhu Shan National Forest Park	4A	Qingdao
124	Qingdao West Coast Ecological Sightseeing Park	4A	Qingdao
125	Qingdao Forest Wildlife World	4A	Qingdao
126	Qingdao Lingshan Bay urban leisure and tourism area	4A	Qingdao
127	Sea breeze tourist attraction	4A	Qingdao
128	Dazhu Mountain tourist attraction	4A	Qingdao
129	Chashan tourist attraction	4A	Qingdao
130	Langya Typhoon tourist attraction	4A	Qingdao
131	Zangma Mountain tourist attraction	4A	Qingdao
132	Rizhao Seashore National Forest Park	4A	Rizhao
133	Ten thousand square mouth coastal tourist attraction	4A	Rizhao
134	Liujiawan Ganhai Garden	4A	Rizhao
135	Wulian Mountain tourist attraction	4A	Rizhao
136	Daqingshan tourist attraction	4A	Rizhao
137	Black Tiger Mountain hunting and tourism area	4A	Rizhao
138	Longmen Gu Tourist Resort	4A	Rizhao
139	Fulai Mountain tourist attraction	4A	Rizhao
140	Fulaiqing Tourist Resort	4A	Rizhao
141	Lianhua Mountain tourist attraction in Xintai City	4A	Tai’an
142	Taishan Mountain Taishan Baotailong tourist area	4A	Tai’an
143	Sorai tourist attraction of Mount Wen River	4A	Tai’an
144	Dayue District Taishan forest hot spring tourist area	4A	Tai’an
145	Taishan District Taishan flower time tourist attraction	4A	Tai’an
146	Taishan Mountain Taishan Funte happy world	4A	Tai’an
147	Taishan Tianyi Lake tourist resort	4A	Tai’an
148	Daiyue District Tianle City tourism and leisure area	4A	Tai’an
149	Tai 'an Sun Tribe	4A	Tai’an
150	Tai 'an Yuehai New Tianjie Cultural tourism zone	4A	Tai’an
151	Ancient town of Spring and Autumn	4A	Tai’an
152	White Foshan tourist attraction in Dongping County	4A	Tai’an
153	Dongping Lake tourist attraction in Dongping County	4A	Tai’an
154	Weihai Rongcheng City that Xianghai tourist attraction	4A	Weihai
155	Weihai South Korea border Trade City	4A	Weihai
156	Red Mountain tourist attraction	4A	Weihai
157	Weihai Coastal Ecological Park scenic belt • Qiao Xiang Cruise ship	4A	Weihai
158	Huaxia City tourist attraction	4A	Weihai
159	Ring Cuilou Park	4A	Weihai
160	Xiangu Top tourist attraction	4A	Weihai
161	Tombo Hot Spring Resort	4A	Weihai
162	Tianmu Hot Spring Resort	4A	Weihai
163	Forest Bay tourist area	4A	Weihai
164	Weihai Rushan Fu as East Sea Cultural Park	4A	Weihai
165	Rushan Silver Beach Tourist Resort	4A	Weihai
166	Dairushan coastal tourism resort	4A	Weihai
167	Zhucheng Weizhe Park	4A	Weifang
168	Changshan Cultural Museum in Zhucheng	4A	Weifang
169	Anqiu Jingzhi wine city	4A	Weifang
170	Zhucheng Dinosaur Museum	4A	Weifang
171	Zhucheng big source ecological amusement park	4A	Weifang
172	Zhucheng dinosaur culture tourism area	4A	Weifang
173	Anqiu Qingyun Mountain folk amusement park	4A	Weifang
174	Yangjiabu Folk Art Grand View Garden	4A	Weifang
175	Weifang happy Sea Beach tourist attraction	4A	Weifang
176	The land of Anchuziru wine	4A	Weifang
177	Campbell Land	4A	Weifang
178	Jinquan Temple in Weifang	4A	Weifang
179	Weifang ten Wat Garden cultural block	4A	Weifang
180	White Wave Oasis Wetland Park	4A	Weifang
181	Weifang Changle Gem City of China	4A	Weifang
182	Shouguang Vegetable high-tech Demonstration Park	4A	Weifang
183	Shouguang Ecological Agriculture sightseeing Park	4A	Weifang
184	Shouguang Forest Sea Ecological Expo Park	4A	Weifang
185	Shouguang Judian Lake Scenic Area	4A	Weifang
186	Shouguang Sanyuanzhu Village	4A	Weifang
187	Linqu Cuihu (Tianmu) Hot Spring Resort	4A	Weifang
188	Qingzhou Yunmen Mountain tourist attraction	4A	Weifang
189	Qingzhou Yangtianshan National Forest Park	4A	Weifang
190	Qingzhou Taihe Mountain tourist attraction	4A	Weifang
191	Kunyu Mountain National Forest Tourism Area	4A	Yantai
192	Yangma Island tourist resort	4A	Yantai
193	Yantai Haichang Fisherman's Wharf tourist attraction	4A	Yantai
194	Yantai Tashan tourist attraction	4A	Yantai
195	Yantai Mountain tourist attraction	4A	Yantai
196	Changyu Wine Culture Museum	4A	Yantai
197	Yantai Tiger Mountain tourist attraction	4A	Yantai
198	Yantai Changyu National Wine City	4A	Yantai
199	Yantai magnetic Mountain hot spring town	4A	Yantai
200	Yantai City Cofco Junding winery	4A	Yantai
201	Qixia Taixu Palace tourist attraction	4A	Yantai
202	Moushi Manor in Yantai City	4A	Yantai
203	Ai Shan hot Spring Resort	4A	Yantai
204	The dream world of Fort Le in Penglai	4A	Yantai
205	Penglai Marine Polar World	4A	Yantai
206	Yantai Golden Beach seaside Park	4A	Yantai
207	Yantai Long Island tourist attraction	4A	Yantai
208	Zhaoyuan Luoshan Gold ecological tourism area	4A	Yantai
209	Daji Mountain tourist attraction	4A	Yantai
210	Yantai Haiyang Provincial tourism resort	4A	Yantai
211	Baodugu National Forest Park in Zaozhuang	4A	Zaozhuang
212	Zaozhuang Taierzhuang Canal wetland tourist attraction	4A	Zaozhuang
213	Zaozhuang Bear ear Mountain tourist attraction	4A	Zaozhuang
214	Xiantan Mountain tourist area	4A	Zaozhuang
215	Wing Cloud Stone Tribal tourist area	4A	Zaozhuang
216	Guan world durian Garden tourist attraction	4A	Zaozhuang
217	Zaozhuang City mountain pavilion Hanuo Manor tourist attraction	4A	Zaozhuang
218	Zaozhuang City Moon Bay tourist area	4A	Zaozhuang
219	Zaozhuang Tengzhou Weishan Lake wetland Red Lotus tourist area	4A	Zaozhuang
220	Zaozhuang Tengzhou Yingtai Hot Spring Resort	4A	Zaozhuang
221	Linzi Chinese Ancient Car Museum	4A	Zibo
222	Zibo City Yiyuan Cowherd and Weaver Girl tourist attraction	4A	Zibo
223	Qishan tourist attraction in Shandong Province	4A	Zibo
224	Tanxi Mountain tourist area of Zibo City	4A	Zibo
225	Zibo Yiyuan Lushan Cave group tourist attraction	4A	Zibo
226	Zibo Mountain National Forest Park	4A	Zibo
227	Zibo City Yuanyuan Kaiyuan Cave tourism zone	4A	Zibo
228	Zibo Chinese Ceramic Hall	4A	Zibo
229	Liaozhai City, Zibo	4A	Zibo
230	Zibo City Wang Yuyang hometown tourist attraction	4A	Zibo
231	Fuwang Mahogany Museum, Zibo City	4A	Zibo
232	Zibo Guojing Wine Cultural and Ecological Expo Park	4A	Zibo
233	Zibo Boshan Ceramic Glaze Art Center	4A	Zibo
234	Zibo Zhoucun ancient Mall	4A	Zibo
235	Yuanshan National Forest Park, Zibo	4A	Zibo
236	Binzhou Boxing County Xingguo Temple tourist attraction	3A	Binzhou
237	Bohua agricultural leisure sightseeing tourist attraction	3A	Binzhou
238	WudingFuya	3A	Binzhou
239	Zhanhua Yiyuan ecological wetland tourism area	3A	Binzhou
240	Zhanhua District Fuhe River Park	3A	Binzhou
241	High-tech zone Pleasure Home Expo Pavilion	3A	Binzhou
242	Binzhou Oasis Yellow River hot Spring tourism resort	3A	Binzhou
243	Ten miles lotus pond tourist attraction in the coastal city	3A	Binzhou
244	Binzhou Hi-tech Museum	3A	Binzhou
245	Huimin Sun Tzu Art of War City	3A	Binzhou
246	The Huimin Wei Estate	3A	Binzhou
247	Wu Shifen's former residence	3A	Binzhou
248	Bohai Revolution Memorial Park	3A	Binzhou
249	Xincheng modern Agriculture Demonstration Park	3A	Binzhou
250	Lingxiu Hot Spring Forest Park	3A	Binzhou
251	Five camp halal cultural tourism area	3A	Binzhou
252	Mahu tourist attraction	3A	Binzhou
253	Puhu tourist attraction	3A	Binzhou
254	Xinchi Ecological sightseeing tourist area	3A	Binzhou
255	Tengda farm	3A	Binzhou
256	Lian Wah College	3A	Binzhou
257	Xinjiayuan tourist attraction	3A	Binzhou
258	Changfeng Ecological Park	3A	Binzhou
259	Snowflake Mountain Resort	3A	Binzhou
260	Wu Shengyuan	3A	Binzhou
261	Binzhou Science and Technology Museum	3A	Binzhou
262	Binzhou urban planning Exhibition Hall	3A	Binzhou
263	Waterfront district Huai Zhou shrine tourist attraction	3A	Binzhou
264	West Paper Square · Yellow River Ancient Village	3A	Binzhou
265	Binzhou Beihai Wetland Park	3A	Binzhou
266	Binzhou Sanhe Lake tourist attraction	3A	Binzhou
267	Yangxin Shuiluo slope folk culture tourism area	3A	Binzhou
268	Binzhou City Zhanhua Cultural ancient City tourist attraction	3A	Binzhou
269	Wudi County Huaxia Sea salt Cultural Industrial Park	3A	Binzhou
270	Zouping County Tiangeo-wine culture tourism area	3A	Binzhou
271	Binzhou Zouping cherry blossom Mountain tourist attraction	3A	Binzhou
272	Zouping County Handian town Hehe Wetland Park	3A	Binzhou
273	Binzhou Wudi Jieshi Mountain tourist attraction	3A	Binzhou
274	Wudi County clear wave misty rain tourist spot	3A	Binzhou
275	Binzhou Liquan Temple tourist attraction	3A	Binzhou
276	Binzhou Wudi millennium ancient mulberry Garden	3A	Binzhou
277	Yangxin Sanyang Hanmo Cultural tourism area	3A	Binzhou
278	Dagao Air Tourist Attraction	3A	Binzhou
279	Binzhou Wudi Dajue Temple tourist attraction	3A	Binzhou
280	Yangxin County Shuanghu tourist attraction	3A	Binzhou
281	Binzhou Yangxin Jinyang ten thousand mu pear Garden tourist attraction	3A	Binzhou
282	Huimin County Bohai Revolutionary Old Area weapons Museum	3A	Binzhou
283	Yuncheng, a Yuncheng county and a Yuncheng county	3A	Binzhou
284	Qingyun County Qingyun Palace tourist attraction	3A	Dezhou
285	Qingyun County Moon Castle	3A	Dezhou
286	Leling Ancient Charm Zaoyi tourist attraction (Longyue Ecological Park)	3A	Dezhou
287	Former residence of Bixia Yuanjun in Dezhou	3A	Dezhou
288	Lelingji Lubian Revolutionary Memorial Park	3A	Dezhou
289	Leling Bixia Lake tourist attraction in Dezhou	3A	Dezhou
290	Leling Liangguan Hisen New village	3A	Dezhou
291	Leling City Dasun ecological picking Garden	3A	Dezhou
292	Ningjin County Cui Yang Cultural tourist attraction	3A	Dezhou
293	Linyi Red Altar Temple Forest Park	3A	Dezhou
294	Dinghui Temple in Qihe, Dezhou	3A	Dezhou
295	Changrun · Zhihe Organic Farm, Qihe, Dezhou City	3A	Dezhou
296	Ningjin Culture and Art Center of Dezhou	3A	Dezhou
297	Kangning Lake tourist attraction in Ningjin County	3A	Dezhou
298	Lingcheng Yuan Shengtai tourist attraction	3A	Dezhou
299	Yucheng Aolong modern agricultural ecological sightseeing Park	3A	Dezhou
300	Dezhou Yuwang Pavilion Museum	3A	Dezhou
301	Xinjiekou Cultural Industry Park in Decheng District	3A	Dezhou
302	Lingcheng District impression big Xue Zhuang ecological agriculture sightseeing Park	3A	Dezhou
303	Dezhou Animal and Botanical Garden	3A	Dezhou
304	Qihe County Jinluban ecological Manor	3A	Dezhou
305	Gubeichun Industrial Tourism Park in Dezhou	3A	Dezhou
306	Alderman Winery ecological Park in Decheng District	3A	Dezhou
307	Four women Temple tourist attraction in Wucheng, Dezhou City	3A	Dezhou
308	Xiajin Pagoda Forest hunting ground in Texas	3A	Dezhou
309	Jinshui Bay Ecological Park in Wucheng County	3A	Dezhou
310	Island locust forest hot spring tourist area	3A	Dongying
311	Dongying Garden Expo Garden	3A	Dongying
312	Snow Lotus Grand Theater	3A	Dongying
313	Yellow River Cultural Center	3A	Dongying
314	Xinglong Ecological forest Farm	3A	Dongying
315	Lianxin Bay Tourist Resort	3A	Dongying
316	Water talk town	3A	Dongying
317	Hualin Manor, Dongying District	3A	Dongying
318	Dongying Elephant amusement Park	3A	Dongying
319	Salt culture Museum	3A	Dongying
320	The Holy King of War wine tourism area	3A	Dongying
321	Aishang fleshy culture tourism area	3A	Dongying
322	Thousand-ride Park tourist area	3A	Dongying
323	Minfeng Lake leisure and entertainment area	3A	Dongying
324	Huanghe Huatan Ecological Park	3A	Dongying
325	Qingqiu cultural tourism area	3A	Dongying
326	Yellow River estuary ecological agriculture sightseeing park	3A	Dongying
327	Hekou District Mingcuihu Wetland tourist attraction	3A	Dongying
328	Weihao Ecological Park	3A	Dongying
329	Shengli Oilfield Science and Technology Exhibition Center	3A	Dongying
330	Huanghewang Wine Culture Expo Park	3A	Dongying
331	Blue Sea Garden	3A	Dongying
332	Dongying City History Museum	3A	Dongying
333	Guangrao Shangnong leisure and tourism area	3A	Dongying
334	Lijin County Phoenix Riverside leisure tourism area	3A	Dongying
335	Li Feng Hot Spring Tourism Resort	3A	Dongying
336	Dongying Xinhui East Coast hot spring tourist resort	3A	Dongying
337	Longju Peach blossom Island tourist resort	3A	Dongying
338	Lijin County Museum	3A	Dongying
339	Yellow River Delta International Cittaslow	3A	Dongying
340	Juye Jinshan Tourist Resort	3A	Heze
341	Shanxian Huishan Park	3A	Heze
342	Shan County Archway ancient city tourist attraction	3A	Heze
343	Shanxian Huxi Revolutionary Martyrs Cemetery	3A	Heze
344	China Peony Garden in Peony District	3A	Heze
345	Dingtao imitation mountain tourist attraction	3A	Heze
346	Dongshan Zen Temple in Juancheng County	3A	Heze
347	Juancheng County sand temple tourist attraction	3A	Heze
348	Jilu-yu Border Revolutionary Memorial Hall	3A	Heze
349	Qishan tourist attraction	3A	Ji'nan
350	Steel City Crown world peach flower source tourist attraction	3A	Ji'nan
351	Shandong Qiao Tiangong Mahogany Museum	3A	Ji'nan
352	Five villages on the first line lying cloud shop tourist attraction	3A	Ji'nan
353	Lywoolly and the Manor	3A	Ji'nan
354	Longshan tourist attraction	3A	Ji'nan
355	Lotus Mountain tourist attraction	3A	Ji'nan
356	Snow wild lake recreational fishing park	3A	Ji'nan
357	Laiwu pen holder Mountain tourist attraction	3A	Ji'nan
358	Aviation Science and technology Sports Park	3A	Ji'nan
359	Shandong Baimai Spring wine tourist attraction	3A	Ji'nan
360	Luzu Spring tourist attraction	3A	Ji'nan
361	Shandong Vocational College of Tourism	3A	Ji'nan
362	Seven star Taiwan tourist area	3A	Ji'nan
363	Jinping Mountain Tourism and Leisure Resort	3A	Ji'nan
364	Big Boat Mountain tourist attraction	3A	Ji'nan
365	Anlifang (Shandong) Garment Co., LTD	3A	Ji'nan
366	Herb Garden Ecological farm	3A	Ji'nan
367	Dawenhe Wetland Park	3A	Ji'nan
368	Zhangqiu Sanwang Valley Landscape Garden	3A	Ji'nan
369	Red Mountain Cuigu tourist attraction	3A	Ji'nan
370	International Flower Port tourist attraction	3A	Ji'nan
371	Jinan Modern Agricultural Science and Technology Demonstration Park	3A	Ji'nan
372	Rural Oasis hot Spring Holiday garden	3A	Ji'nan
373	Hongjitang Traditional Chinese Medicine Cultural Tourism Industrial Park	3A	Ji'nan
374	Green Beer Dream Works	3A	Ji'nan
375	Boroyu tourist resort	3A	Ji'nan
376	Xiangshan (Wangshimen) tourist attraction	3A	Ji'nan
377	Jinan Ma Tao General Mountain tourist attraction	3A	Ji'nan
378	Jinan Baili Yellow River tourist attraction	3A	Ji'nan
379	Jinan old commercial port	3A	Ji'nan
380	Dragon and Phoenix Manor tourist attraction	3A	Ji'nan
381	Lingyan Grand Foshan tourist attraction	3A	Ji'nan
382	Blue Bay snow island	3A	Ji'nan
383	Jinan 1953 Tea Culture Creative Industry Park	3A	Ji'nan
384	Changqing district Liantai Mountain tourist attraction	3A	Ji'nan
385	Jinan Haina City trade tourist attraction	3A	Ji'nan
386	Quancheng Tea Expo Garden	3A	Ji'nan
387	Wufeng Mountain Tourism Area, Changqing District, Jinan City	3A	Ji'nan
388	Dafeng mountain Qi Great Wall tourist area	3A	Ji'nan
389	Pingyin County Fupai Ejiao Cultural Tourism tourist attraction	3A	Ji'nan
390	Lady of Pingyin Mountain tourist attraction	3A	Ji'nan
391	Sishui County Qinglongshan Forest Park	3A	Jining
392	Jining Sishui County spring forest spring group Natural tourist attraction	3A	Jining
393	Zoucheng Lanling Peach Flower Source tourist attraction	3A	Jining
394	Zoucheng Kangwanggu flower world	3A	Jining
395	Peach Garden in the holy land of Surabaya. Wangjiazhuang Folk Village	3A	Jining
396	Jining Sishui County Anshan Temple tourist attraction	3A	Jining
397	Jining Surabaya Shengyuan Lake Park	3A	Jining
398	Zoucheng Mountain Red Tourism Education base	3A	Jining
399	Jining Sishui County Fengxian Mountain tourist attraction	3A	Jining
400	Hongshan tourist attraction in Zoucheng City	3A	Jining
401	Fuxi Temple - Dushan Island tourist attraction	3A	Jining
402	Qufu City Yuanjue Mountain tourist attraction	3A	Jining
403	Weishan County Dongda Agricultural Park	3A	Jining
404	Jining Qufu Shou Qiu Shaohao Mausoleum	3A	Jining
405	Jining Jiuxianshan tourist attraction	3A	Jining
406	Jining City Qufu Zhougong Temple	3A	Jining
407	Zoucheng Museum	3A	Jining
408	Zoucheng Planning Exhibition Hall	3A	Jining
409	Iron Mountain Park scenic area	3A	Jining
410	Phoenix Mountain tourist attraction	3A	Jining
411	Center shop town strawberry ecological sightseeing park	3A	Jining
412	Wubaoan Mountain tourist attraction	3A	Jining
413	Shangjiu Mountain tourist attraction	3A	Jining
414	Escort mountain tourist attraction	3A	Jining
415	Lvxinchun ecological manor	3A	Jining
416	Sanxian Mountain tourist attraction	3A	Jining
417	Yi mountain dream Marine water world	3A	Jining
418	Jining Qufuyan Temple tourist attraction	3A	Jining
419	Qufu Confucius Institute in Jining City	3A	Jining
420	Shandong Ruyuan Confucian Culture Experience Base	3A	Jining
421	Gourd set folk tourist attraction	3A	Jining
422	Xianhe Flower Sea ecological paradise	3A	Jining
423	Haitang Town, Qufu City (Yinfu Ecological Culture Park)	3A	Jining
424	Yanzhou Museum	3A	Jining
425	Binyang Guyi rural tourist attraction	3A	Jining
426	Xiao Meng Town Meng Li hometown	3A	Jining
427	Growing Bay children independent world	3A	Jining
428	Xinyi Town Dun Hill garden tourist attraction	3A	Jining
429	Fisherman Farm eco-tourism area	3A	Jining
430	Xinglongzhuang Coal mine of Yankuang Group	3A	Jining
431	Tiangong Park tourist attraction	3A	Jining
432	Liaohe tourist attraction	3A	Jining
433	Jining Science and Technology Museum	3A	Jining
434	Jining colorful Vientiane amusement park	3A	Jining
435	Taigong Temple tourist attraction	3A	Jining
436	Impression of Yong 'an tourist attraction	3A	Jining
437	Jining Museum · Chongjue Temple tourist attraction	3A	Jining
438	Four seasons Peony ecological Park	3A	Jining
439	Jining Shun river east temple	3A	Jining
440	Jining City Exhibition Hall	3A	Jining
441	Nanwang Junction Site Archaeological Park	3A	Jining
442	Guandi Temple tourist attraction	3A	Jining
443	Literary Temple tourist attraction	3A	Jining
444	The ancient 郕 rural tourist attractions	3A	Jining
445	Mengshan Park in Jiaxiang County	3A	Jining
446	Jining City Jiaxiang clan temple scene district	3A	Jining
447	Jiuding Mountain China Health City	3A	Jining
448	Yunbo Wan Wetland Estate	3A	Jining
449	Danfeng Mountain Ecological Park	3A	Jining
450	Jinji River Kuexing Lake tourist attraction	3A	Jining
451	Jinxiang County Zhenwu Temple tourist attraction	3A	Jining
452	Jinxiang County Jinshan Park	3A	Jining
453	Wang Jie Memorial Hall · Wang Jie Tourism characteristic Village	3A	Jining
454	Jining Zengmiao tourist attraction	3A	Jining
455	Jining Jiaxiang castle Peak tourist attraction	3A	Jining
456	Jining City Jinxiang Jinshui Lake tourist area	3A	Jining
457	Jinxiang County Shanqian Huzhuang Folk Village tourist attraction	3A	Jining
458	Yuefei Memorial Hall in Jiaxiang County	3A	Jining
459	East left bank tourist attraction	3A	Jining
460	Jia Gu heap peasant village scenic area	3A	Jining
461	Liangshan Shuihu wine culture experience Pavilion tourist attraction	3A	Jining
462	Eye of Watertown tourist area	3A	Liaocheng
463	Gaotang Quanjuyuan health leisure tourism resort	3A	Liaocheng
464	The garden of Linqing	3A	Liaocheng
465	Fish Qiu Lake tourist area	3A	Liaocheng
466	Qingping town ecological tourism area	3A	Liaocheng
467	Gaotang Shuanghai Lake scenic area	3A	Liaocheng
468	Shandong Jingyanggang Winery Co. LTD	3A	Liaocheng
469	Gaotang County Xiangyang flower ecological agricultural tourism tourist attraction	3A	Liaocheng
470	Chiping Zao Township Ecological Park	3A	Liaocheng
471	Guanxian Martial Arts Training Memorial Hall	3A	Liaocheng
472	Chiping Sizhao Lou tourist attraction	3A	Liaocheng
473	Chiping Jinniu Lake tourist attraction	3A	Liaocheng
474	China's first pear garden	3A	Liaocheng
475	Memorial Hall of Northwest Lu County Party Committee	3A	Liaocheng
476	Guanxian Qingyi Ecological Park	3A	Liaocheng
477	Tianle Manor, Dongchangfu District	3A	Liaocheng
478	Guanxian Qingquan River tourist attraction	3A	Liaocheng
479	Tangyi folk tourist area	3A	Liaocheng
480	Liaocheng Zoo	3A	Liaocheng
481	Liaocheng Nanhu Wetland Park (formerly Liaocheng Botanical Garden)	3A	Liaocheng
482	East Aloshen Lake National Wetland Park	3A	Liaocheng
483	Fish mountain Cao Zhi tomb tourist attraction	3A	Liaocheng
484	East Abitentang Ejiao Cultural Garden	3A	Liaocheng
485	Jiangdi Paradise	3A	Liaocheng
486	Xinxian Zhongyuan modern agriculture carnival	3A	Liaocheng
487	Yanggu Chiyou Mausoleum tourist attraction	3A	Liaocheng
488	Dongchang Shanglin Yuan	3A	Liaocheng
489	Junan County Longwang River Wetland Park	3A	Linyi
490	Junan day Buddha tourism area of Linyi	3A	Linyi
491	Jilong River Urban Wetland Park in Junan County	3A	Linyi
492	Jiaguguan Tourist Area of Linshu County	3A	Linyi
493	Junan County horse pen Guanzhuang tourist area	3A	Linyi
494	Baima River Wetland Park in Junan County	3A	Linyi
495	Linyi Yishui County snow mountain style town	3A	Linyi
496	Donggao Park, Yishui, Linyi	3A	Linyi
497	Legendary town Quanzhuang Gu Township, Yishui County	3A	Linyi
498	Linyi Yishui County Yunshui Zen tourism area	3A	Linyi
499	Linyi Yishui County Binhe modern Agriculture creative Park	3A	Linyi
500	Yimeng Mountain Wine Culture Ecological Tourism Park, Yishui County, Linyi City	3A	Linyi
501	Yishui County Saishi Huachai Town	3A	Linyi
502	Yihe Sanqiao Tourist Area in Yishui County	3A	Linyi
503	Owah Hot Springs, East Riverside	3A	Linyi
504	Linyi Hedong International Film and Television City	3A	Linyi
505	Yinan County meteorological Phenology Park tourist area	3A	Linyi
506	Linyi Yinan Zhuge Liang Cultural Tourist Attraction	3A	Linyi
507	Linyi City Yishui Mengshan Longwu Tea Expo Garden	3A	Linyi
508	Tiandihe Ecological leisure Manor, Quanzhuang Town, Yishui County	3A	Linyi
509	Yimeng Town tourist area of Yishui County	3A	Linyi
510	Luozhuang District Yihua Bay tourist attraction	3A	Linyi
511	Yishui County Quanzhuang Art Expo Park tourist area	3A	Linyi
512	Yishang Spring Resort, Yinan County, Linyi City	3A	Linyi
513	Meili World Tourism Zone in Tancheng County	3A	Linyi
514	Linyi radio and TV tower tourism area	3A	Linyi
515	Linyi Riverside tourist attraction	3A	Linyi
516	Linyi Lunan Flower City	3A	Linyi
517	Linyi East China Revolutionary Martyrs Cemetery	3A	Linyi
518	Linyi City Lanshan District Yimeng Qi Garden	3A	Linyi
519	Linyi Lanshan Wanxingdu International Business Park	3A	Linyi
520	Bragg Vanilla Garden in Yinan County	3A	Linyi
521	Former residence of Wang Xizhi in Linyi	3A	Linyi
522	Linyi Yinqushan Tomb Bamboo Jane Museum	3A	Linyi
523	Linyi Shengneng amusement Park	3A	Linyi
524	Linyi Ocean World Theme Park	3A	Linyi
525	Yimeng Mountain base tourist area, Yishui County, Linyi City	3A	Linyi
526	Zhujialin Creative Town, Yinan County	3A	Linyi
527	Linyi Menglianggu National Forest Park	3A	Linyi
528	Mengyin County Sakura Gushan tourist area	3A	Linyi
529	Mengyin County Zhong Shan Temple tourist area	3A	Linyi
530	Linyi Fei County Daqingshan victory breakout memorial Hall	3A	Linyi
531	Lanling Xunzi Cultural Park, Lanling County, Linyi	3A	Linyi
532	Mengyin County toon tree Ditch tourist attraction	3A	Linyi
533	Lanling Chinese educated youth Village tourist area	3A	Linyi
534	Fei County fruit fragrance slow Valley rural tourism zone	3A	Linyi
535	Fei County Xujiaya tourist attraction	3A	Linyi
536	Yimeng Six Sisters Red Tourism Zone in Mengyin County	3A	Linyi
537	Mengyin County Jinshui idyllic tourism area	3A	Linyi
538	Linyi Mengyin County Liuhong Cultural Park	3A	Linyi
539	Fei County Peony Mountain ten thousand mu walnut garden tourism area	3A	Linyi
540	Lanling County Wenfeng Mountain tourist area	3A	Linyi
541	Linyi Pingyi nine shed ecological agriculture tourism area	3A	Linyi
542	Former site of East China Field Army headquarters in Hedong District	3A	Linyi
543	Fei County royal Hua Jingchen Traditional Chinese Medicine health Park	3A	Linyi
544	Linyi book City cultural tourism area	3A	Linyi
545	Red Culture Tourism area of Taokesi Village, Yishui County	3A	Linyi
546	Stone Forest in Yimenfei County	3A	Linyi
547	Linyi Huafeng leisure and tourism area	3A	Linyi
548	Shuhe Ancient Road Tourism Area of Linshu County	3A	Linyi
549	Linyi Economic and Technological Development Zone	3A	Linyi
550	Hedong District urban recreation City	3A	Linyi
551	Texas Long River Park	3A	Linyi
552	Lanling County Baoshan front Safari Park tourist area	3A	Linyi
553	Economic and technological development zone Aodele Times Square	3A	Linyi
554	Zhisheng Farm in Yinan County	3A	Linyi
555	Yinan County Xinli Village ecological Culture Park tourism area	3A	Linyi
556	Linyi Yishui Hongqi Mountain Apple Manor	3A	Linyi
557	Linhaihua Field rural tourism area of Yinan County	3A	Linyi
558	Lingang Wuji Ghost Valley tourist area	3A	Linyi
559	Baohu equestrian Town	3A	Qingdao
560	Jimo Jinshan Ski Resort	3A	Qingdao
561	Jimo Heshan tourist attraction	3A	Qingdao
562	Laoshan Erlongshan eco-tourism area	3A	Qingdao
563	Qingdao February 2nd ecological sightseeing farm	3A	Qingdao
564	Qingdao Lotus Villa tourist attraction	3A	Qingdao
565	Baique Forest Ecological sightseeing Park	3A	Qingdao
566	Dailao Cherry Valley, Laoshan, Qingdao	3A	Qingdao
567	Wanlijiang Tea Expo Garden	3A	Qingdao
568	Qingdao Huashan International Country Club	3A	Qingdao
569	Jimo Old Wine Museum	3A	Qingdao
570	Lacey Moon Lake Park	3A	Qingdao
571	Shanhou leek ecological leisure agricultural park	3A	Qingdao
572	Xianduo Farm	3A	Qingdao
573	Qin Nan Xiang agricultural ecological sightseeing Park	3A	Qingdao
574	Guhe flower Ridge farm	3A	Qingdao
575	Laoshan Shiwan tourist attraction	3A	Qingdao
576	Withered peach blossom Art Ecological Park	3A	Qingdao
577	Qingdao Intangible Cultural Heritage Expo Park	3A	Qingdao
578	Qingdao Maogong Mountain tourist attraction	3A	Qingdao
579	Qingdao Bamboo Nunnery Park	3A	Qingdao
580	Qingdao Museum	3A	Qingdao
581	Beijian Tianyishun Ecological Park	3A	Qingdao
582	Miaofu Jimo Yellow Rice Wine Industrial Tourism Zone	3A	Qingdao
583	Qingdao National Studies Park	3A	Qingdao
584	Hengda Industrial Tourism Zone	3A	Qingdao
585	Leke City Tourism and Leisure Area	3A	Qingdao
586	Qingdao Shimei Temple tourist attraction	3A	Qingdao
587	Qingdao Gaoshi Manor	3A	Qingdao
588	Qingdao Lubang International Style Street	3A	Qingdao
589	Minchao Ecological Amusement Park	3A	Qingdao
590	Sanhe Mountain tourist attraction	3A	Qingdao
591	Qingdao Dongbei Mountain Red Tourist Area	3A	Qingdao
592	Qingdao Tianrui Ecological Tourism Zone	3A	Qingdao
593	Qingdao Ruicaoyuan Cultural Tourism Zone	3A	Qingdao
594	Qingdao Vegetable Science and Technology Demonstration Park	3A	Qingdao
595	Qingdao TV Tower	3A	Qingdao
596	Wanjia Square Leisure Tourism Area	3A	Qingdao
597	CPC Qingdao Party History Memorial Hall	3A	Qingdao
598	Memorial Hall of Kang Youwei's Former Residence	3A	Qingdao
599	Qingdao Huasheng Solar Farm	3A	Qingdao
600	Qingdao Naval Museum	3A	Qingdao
601	The former site of the German official residence in Qingdao (Qingdao Welcome Hotel)	3A	Qingdao
602	Qingdao Signal Hill Park	3A	Qingdao
603	Qingdao Camel Xiangzi Museum	3A	Qingdao
604	German Prison Museum	3A	Qingdao
605	Qingdao Post and Telecommunications Museum	3A	Qingdao
606	City Memory · Old Street	3A	Qingdao
607	Road Traffic Museum	3A	Qingdao
608	Qingdao firewood cutting yard	3A	Qingdao
609	Qingdao Science and Technology Ecological Park	3A	Qingdao
610	Hanjia Folk Village	3A	Qingdao
611	Qingdao Maomao Valley Huahai Wetland	3A	Qingdao
612	Qingdao Cuilin Yunzhuang Country Park	3A	Qingdao
613	Bluetree Valley Youth Expo Park	3A	Qingdao
614	Golden bank of Guhe River in Jiaozhou	3A	Qingdao
615	Jiaozhou Mawan Fishing Park	3A	Qingdao
616	Qingdao Golden Sunshine Ecological Park	3A	Qingdao
617	Jiaozhou Jiuxing Art Museum	3A	Qingdao
618	Jiaozhou Sanlihe Park	3A	Qingdao
619	Qingdao Xiangbo Park	3A	Qingdao
620	Haiqing tourist attraction	3A	Qingdao
621	St. Valentine's Ecological Manor	3A	Qingdao
622	Mingyue Seaweed Hall	3A	Qingdao
623	Qi Great Wall Orchard	3A	Qingdao
624	Qingdao Mountain Fort Education Base	3A	Qingdao
625	Jiaozhou Gaofenghan Memorial Hall	3A	Qingdao
626	Qingdao Xiaodong Mountain tourist attraction	3A	Qingdao
627	Qingdao Yuhuang Temple Ancient Village tourist attraction	3A	Qingdao
628	Qingdao Grape Grand View Garden	3A	Qingdao
629	Qingdao Wenwang Mountain tourist attraction	3A	Qingdao
630	Daming Shengtai Cultural Tourism Industrial Park	3A	Qingdao
631	Qiangushan Organic Farm	3A	Qingdao
632	Tangdao Bay tourist attraction	3A	Qingdao
633	Wanbao Coastal tourist attraction	3A	Rizhao
634	Zhulong Mountain tourist attraction	3A	Rizhao
635	Rizhao Ocean Park	3A	Rizhao
636	Dongyi Town	3A	Rizhao
637	Bailuwan Art Tour Town	3A	Rizhao
638	Qinyuan Spring tourist attraction	3A	Rizhao
639	Yuhaiwan Tea Expo Park tourist attraction	3A	Rizhao
640	Heshan tourist attraction	3A	Rizhao
641	Quanshan Yunding tourist attraction	3A	Rizhao
642	Hanlinchun Organic Tea Expo	3A	Rizhao
643	Hexianzi tourist attraction	3A	Rizhao
644	Shunfeng Sunshine Ocean Ranch	3A	Rizhao
645	Zhudongtian tourist attraction	3A	Rizhao
646	Xianglu Bihai Ecological Tea Garden	3A	Rizhao
647	Songchen Organic Tea Culture Tourist Area	3A	Rizhao
648	Mount Ma'anshan tourist attraction	3A	Rizhao
649	Multi-island seascape area	3A	Rizhao
650	Fupeng Mountain tourist attraction	3A	Rizhao
651	The Five March · Songyue Lake Tourist Resort	3A	Rizhao
652	Dongshan Tribal tourist attraction	3A	Rizhao
653	Huaxianzi tourist attraction	3A	Rizhao
654	Fuyuan Spring - Chaohai Dongtian Ecological Park	3A	Rizhao
655	Five vegetable gardens	3A	Rizhao
656	Xingshi Hot Spring Resort	3A	Rizhao
657	Liansheng Lake Fishing Park	3A	Rizhao
658	Buzz Paradise	3A	Rizhao
659	Dule Farm	3A	Rizhao
660	Juzhou Wen Street	3A	Rizhao
661	Juzhou Museum	3A	Rizhao
662	Floating Spring Group Tourist Attraction	3A	Rizhao
663	Hengshan Tianhu Ecological Tourism Zone	3A	Rizhao
664	Li Zheng Yuan	3A	Rizhao
665	Tiandianyuan Folk Tourism Resort	3A	Rizhao
666	Shuhe Wetland Park	3A	Rizhao
667	Xinhui Leisure Fishing Park	3A	Rizhao
668	Sunshine Coast Camping Park	3A	Rizhao
669	Yunguo Hill Tea Tourism Cultural Park	3A	Rizhao
670	Hi World Agricultural Park	3A	Rizhao
671	Chaoyang Cave tourist attraction in Xintai City	3A	Tai’an
672	Xinwen Forest Park tourist attraction, Xintai City	3A	Tai’an
673	Shandong Taicha Conscience Valley Organic Ecological Demonstration Park	3A	Tai’an
674	Huama Bay Longwan tourist attraction	3A	Tai’an
675	Xintai Heshengyuan tourist attraction	3A	Tai’an
676	Changxing Agricultural Baihui Manor	3A	Tai’an
677	Taishan Beer Zodiac Paradise tourist attraction in Taishan District	3A	Tai’an
678	Mount Tai's family went to the high manor	3A	Tai’an
679	Ningyang County Shentong Mountain tourist attraction	3A	Tai’an
680	Taishan Rural Culture Museum	3A	Tai’an
681	Taishan District Old County Ya tourist attraction	3A	Tai’an
682	Tai'an Industrial Park Tourist Area, Mengniu, Tai'an	3A	Tai’an
683	Beijipo Tianze Agricultural Science and Technology Park	3A	Tai’an
684	Manhua Manor tourist attraction	3A	Tai’an
685	Zhongjing Culture and Art Tourist Attraction	3A	Tai’an
686	Panhe Park tourist attraction	3A	Tai’an
687	Mid-Qing Turquoise Vineyard	3A	Tai’an
688	Dawenkou Cultural tourist attraction	3A	Tai’an
689	Swan Lake tourist attraction	3A	Tai’an
690	Jianyun Mountain tourist attraction in Feicheng City	3A	Tai’an
691	Feicheng Hengchang Agricultural Jintai Manor tourist attraction	3A	Tai’an
692	Ningyang Fusheng Cultural Tourism Zone	3A	Tai’an
693	Ningyang Guanghe Wetland tourist attraction	3A	Tai’an
694	Niushan tourist attraction	3A	Tai’an
695	Taoshan tourist attraction	3A	Tai’an
696	Feicheng Mini Farm Park tourist attraction	3A	Tai’an
697	Shengjingyu Tourist Resort	3A	Tai’an
698	Liutai Taohuayuan tourist attraction in Feicheng City	3A	Tai’an
699	Yunmeng Mountain tourist attraction in Feicheng City	3A	Tai’an
700	Wubu "Gangmen" tourist attraction	3A	Tai’an
701	Daicunba tourist attraction in Dongping County	3A	Tai’an
702	Guanzhong Park tourist attraction in Dongping County	3A	Tai’an
703	Baodao Tropical Scenery Park tourist attraction in Dongping County	3A	Tai’an
704	Jiliang Mountain tourist attraction	3A	Tai’an
705	Quanling Farm	3A	Tai’an
706	Lashan tourist attraction	3A	Tai’an
707	Dongping Museum, Dongping County	3A	Tai’an
708	Daopu Hexiang Leisure Farm tourist attraction in Dongping County	3A	Tai’an
709	Dongping County Millennium Song City tourist attraction	3A	Tai’an
710	Huangshi Cliff tourist attraction in Dongping County	3A	Tai’an
711	Liugong Mountain tourist attraction in Dongping County	3A	Tai’an
712	Kunlun Mountain tourist attraction in Dongping County	3A	Tai’an
713	Rongcheng Dongchu Island tourist attraction	3A	Weihai
714	Weihai Rongcheng Museum	3A	Weihai
715	Weihai Rongcheng Jinshiwan Art Park	3A	Weihai
716	Rongcheng Yinghua Lake Sports Park	3A	Weihai
717	Rongcheng Chengshan Forest Park tourist attraction	3A	Weihai
718	Holy Water View tourist attraction	3A	Weihai
719	Chashan tourist attraction	3A	Weihai
720	Weihai Han Lefang tourist attraction	3A	Weihai
721	Tiger Mountain Ecological Tourism Park	3A	Weihai
722	Meiyue Bay tourist attraction, Huancui District, Weihai	3A	Weihai
723	Weihai Enron Nano Group Cultural Industry Park tourist attraction	3A	Weihai
724	Weihai Mao Zedong Badges Collection Hall	3A	Weihai
725	Dingyuan Ship tourist attraction	3A	Weihai
726	Weihai Daxi Valley Cultural and Creative Town	3A	Weihai
727	Weihai Likou Mountain tourist attraction	3A	Weihai
728	Weihai Xiaoshi Island Tourist Attraction	3A	Weihai
729	Shantai Ecological Park, Wendeng District, Weihai	3A	Weihai
730	Wendeng Qinglong Ecotourism Resort	3A	Weihai
731	Li Jing Xin Tian Di tourist attraction, Wendeng District	3A	Weihai
732	Weihai Kangbor Marine Health Expo Park	3A	Weihai
733	Biblical Mountain tourist attraction in Wendeng, Weihai	3A	Weihai
734	Weihai Rushan Shengshui Palace tourist attraction	3A	Weihai
735	Weihai Rushan Xiaotang Hot Spring Resort	3A	Weihai
736	Rushan Yitian Ecological Tourism Park	3A	Weihai
737	Weihai Rushan Duofu Mountain tourist attraction	3A	Weihai
738	Weihai Rushan Jinniu Valley Ecological Agriculture Sightseeing Park	3A	Weihai
739	Taiyi Lake International Winery Ecological Culture Zone, Rushan, Weihai	3A	Weihai
740	Weihai Shifo Mountain Leisure tourist attraction	3A	Weihai
741	Wuyi Mountain tourist attraction	3A	Weihai
742	Gaomi Dongbei Township Tourist Area	3A	Weifang
743	Gaomi Sports Park	3A	Weifang
744	Changyi Qingshan and Xiushui tourist attraction	3A	Weifang
745	Zhucheng Liu Yong Chestnut Garden	3A	Weifang
746	Changyi Weishui Wetland Park	3A	Weifang
747	Zhucheng Museum	3A	Weifang
748	Weihe River Paradise in Xiashan District	3A	Weifang
749	Zhucheng Ma Er Mountain tourist attraction	3A	Weifang
750	Changyi Bolu Mountain Ecological Tourism Zone	3A	Weifang
751	Zhuohe tourist attraction	3A	Weifang
752	Anqiu Qingyun Lake Leisure Resort	3A	Weifang
753	Fuhua amusement park	3A	Weifang
754	Weifang Museum	3A	Weifang
755	Fangzi Xinfang Coal Mine Museum (excluding underground part)	3A	Weifang
756	Anqiu Yongcui Lake National Wetland Park	3A	Weifang
757	Weifang Kite Museum	3A	Weifang
758	Yuwang Ecological Wetland tourist attraction in Hanting District	3A	Weifang
759	Anqiu Huiqu Baiquan Tourist Area	3A	Weifang
760	Fuyan Mountain Leisure Tourism Resort	3A	Weifang
761	Anqiu Chengdingshan Ecological Tourism Zone	3A	Weifang
762	Changle Bailang Beach Wetland Park	3A	Weifang
763	Shouguang Hongyuan Wine Culture Museum	3A	Weifang
764	Shanghu Village, Changle Temple	3A	Weifang
765	Qingshuihe Park, Changle County	3A	Weifang
766	Changle Guihe Wetland Park	3A	Weifang
767	Anqiu Wulong Mountain tourist attraction	3A	Weifang
768	Changle West Lake Park	3A	Weifang
769	Changle Xianyue Lake tourist attraction	3A	Weifang
770	Shouguang Riverside Urban Wetland Park	3A	Weifang
771	Shandong Shanwang National Geopark	3A	Weifang
772	Qingzhou Huahao Yueyuan tourist attraction	3A	Weifang
773	Qingzhou Mihe Cultural Tourism Zone	3A	Weifang
774	Linqu Longyun Culture and Art City	3A	Weifang
775	Linqu Qushan Riverside Park	3A	Weifang
776	Qingzhou Zhongchen International Culture and Art Town	3A	Weifang
777	Qingzhou Jiulongyu tourist attraction	3A	Weifang
778	Jingtang Ancient Village, Qingzhou	3A	Weifang
779	Linqu Laolongwan tourist attraction	3A	Weifang
780	Qingzhou Jiangnan Hot Spring Resort	3A	Weifang
781	Nanyang River tourist attraction in Qingzhou	3A	Weifang
782	Qingzhou Shuangbei Sports Park	3A	Weifang
783	China Qingzhou Peasant Painting Academy	3A	Weifang
784	Linqu Shimenfang tourist attraction	3A	Weifang
785	Linqu Wujing Scenic Stone Market (Northern Stone Forest)	3A	Weifang
786	Binhai Bailiang River tourist attraction	3A	Weifang
787	Xiashan Mengzu Tribe Parent-Child Paradise	3A	Weifang
788	Shuangbaishan Rural Leisure tourist attraction	3A	Yantai
789	Yantai General Valley tourist attraction	3A	Yantai
790	Yang Zirong Memorial Hall	3A	Yantai
791	Yantai Xinghua Villa	3A	Yantai
792	Shandong Nuclear Power Science and Technology Museum	3A	Yantai
793	Haiyang Dayangge · Pipa Island Film and Television Cultural Tourism Base	3A	Yantai
794	Yantai Qingquan Ocean (Ranch) Park	3A	Yantai
795	Yantai Sports Park	3A	Yantai
796	Yantai Jiaodong Culture Square	3A	Yantai
797	Polaris Clock Culture Museum	3A	Yantai
798	Guangren Road Opening Cultural Tourism Zone	3A	Yantai
799	Yantai Botanical Garden, Laishan District	3A	Yantai
800	Yuhuangding Park	3A	Yantai
801	Da Yue Cheng	3A	Yantai
802	Snake Expo	3A	Yantai
803	Yantai Heishangberry Winery	3A	Yantai
804	Yantai Agricultural Expo Park	3A	Yantai
805	Wang Yirong Memorial Hall	3A	Yantai
806	Yantai Sifram Chateau	3A	Yantai
807	Haiyang Tianlai Grand Canyon tourist attraction	3A	Yantai
808	Yantai Fushan Guolu Temple	3A	Yantai
809	Haiyang Country Garden Shili Jintan	3A	Yantai
810	Haiyang Linshan Ski Resort	3A	Yantai
811	Haiyang Mine War Tourist Area	3A	Yantai
812	Yinglingshan Jiaodong Revolutionary Martyrs Cemetery	3A	Yantai
813	The former site of the Eighth Route Army Jiaodong Military Region	3A	Yantai
814	Penglai Golden River Resort Tourist Area	3A	Yantai
815	Majiagou Ecological Tourism tourist attraction in the Development Zone	3A	Yantai
816	Penglai Taisheng Town Health Tourism tourist attraction	3A	Yantai
817	Penglai Aishan National Forest Park	3A	Yantai
818	Penglai Pingshanhe Wetland Park Water Conservancy tourist attraction	3A	Yantai
819	Penglai Tanghuang Valley National Guest Winery Tourist Attraction	3A	Yantai
820	Laiyang Lixiang tourist attraction	3A	Yantai
821	Long Island Marine tourist attraction	3A	Yantai
822	Qixia Tiangu Mountain Original Ecological Tourism tourist attraction	3A	Yantai
823	Characteristic agricultural tourism area of Zhuo Village, Laiyang City	3A	Yantai
824	Laiyang Cretaceous National Geological Park	3A	Yantai
825	Penglai beacon tower tourist attraction	3A	Yantai
826	Longkou Animal and Botanical Garden	3A	Yantai
827	Zhaoyuan Gold Jewelry City	3A	Yantai
828	Zhaoyuan Jinjie Yinxiang Cultural Street	3A	Yantai
829	Zhaoyuan Jindu Kuixing Cultural Leisure Zone	3A	Yantai
830	Zhaoyuan Jiaqi Mountain tourist attraction	3A	Yantai
831	Zhaoyuan Xinzhuang Coastal Tourist Resort	3A	Yantai
832	Laizhou Chujia Village tourist attraction	3A	Yantai
833	Yantai Yunfeng Mountain tourist attraction	3A	Yantai
834	Yantai Chinese Rose Garden tourist attraction	3A	Yantai
835	Laizhou Majiazhuang Modern Agricultural Park	3A	Yantai
836	Yantai Golden Coast Ecological tourist attraction	3A	Yantai
837	Guolukuang Ecological Tourism Zone	3A	Yantai
838	Zhaoyuan Sanlian Nanhai Forest Park tourist attraction	3A	Yantai
839	Qixia Taixu Palace tourist attraction	3A	Yantai
840	East Fort Seaside tourist attraction	3A	Yantai
841	He Jingzhi Literature Museum tourist attraction	3A	Zaozhuang
842	Baodugu Anti-Japanese War Memorial Park	3A	Zaozhuang
843	Zaozhuang Guishan tourist attraction	3A	Zaozhuang
844	Taierzhuang Xianghe tourist attraction	3A	Zaozhuang
845	Zaozhuang Yicheng Oriental Yiyuan Xianren Cave Tourist Area	3A	Zaozhuang
846	Xigong Mountain tourist attraction	3A	Zaozhuang
847	Lianhuashan Ecological Park	3A	Zaozhuang
848	Longyang Tourist Area	3A	Zaozhuang
849	Anti-Japanese Democratic Regime Construction Memorial Park in Yi County, Wangjiawan, Shanting District	3A	Zaozhuang
850	China Cherry Garden	3A	Zaozhuang
851	Stone Museum of Han Dynasty	3A	Zaozhuang
852	Zaozhuang Mayor's Red Date Tourist Attraction	3A	Zaozhuang
853	Lianqingshan tourist attraction	3A	Zaozhuang
854	Mozi Wetland Park	3A	Zaozhuang
855	Zaozhuang Xuecheng District Railway Guerrilla Memorial Park	3A	Zaozhuang
856	Liucun Liyuan tourist attraction	3A	Zaozhuang
857	Mozi Memorial Hall	3A	Zaozhuang
858	Longyuan Ancient Town	3A	Zaozhuang
859	Dazhong Village Tourist Area	3A	Zaozhuang
860	National Defense Science and Technology Education Base	3A	Zaozhuang
861	Ma'anshan tourist attraction	3A	Zibo
862	The Ancient City Site Museum of the State of Qi	3A	Zibo
863	Guan Zhong Memorial Hall	3A	Zibo
864	Zibo Ezhuang Waterfall Group tourist attraction	3A	Zibo
865	Yiyuan service area of Qingdao-Lanzhou Expressway	3A	Zibo
866	Zibo Yunming Mountain tourist attraction	3A	Zibo
867	Shandong Muxin · Shuangma Mountain Tourist Resort	3A	Zibo
868	Zibo Yudaihu Ecological Village Manor	3A	Zibo
869	Zibo Mengquan Ecological Tourism Zone	3A	Zibo
870	Liuxian Valley tourist attraction	3A	Zibo
871	Yangsanyu Rural Tourism Resort in Yiyuan County	3A	Zibo
872	Textbook Museum	3A	Zibo
873	Mata Lake tourist attraction	3A	Zibo
874	Honglian Lake tourist attraction	3A	Zibo
875	Shandong Lushan Shennong Pharmaceutical Valley	3A	Zibo
876	Zibo 618 war readiness radio site tourist area	3A	Zibo
877	Jiao Yulu Memorial Hall (former residence)	3A	Zibo
878	China Colored Glaze Cultural Creative Park	3A	Zibo
879	Lijiatuan, a famous historical and cultural village	3A	Zibo
880	Chenshi mahogany leisure tasting hall	3A	Zibo
881	1954 Ceramic Culture Creative Park	3A	Zibo
882	Gaoqing Swan Lake International Hot Spring Slow City	3A	Zibo
883	Anlan Bay tourist attraction of the Yellow River	3A	Zibo
884	Millennium Agricultural Valley	3A	Zibo
885	Wuyang Lake Ecological Tourism Resort	3A	Zibo
886	Huaguang Ceramic Science and Technology Museum	3A	Zibo
887	In Hezhizhou Hot Spring Tourist Resort	3A	Zibo
888	Wenchang Lake Urban Agricultural Ecological Expo Park	3A	Zibo
889	Zibo Gaoqing Qiancheng Lake Ecological Culture Park	3A	Zibo
890	Yaojiayu Ecological Tourism Resort	3A	Zibo
891	Qiaolingqian tourist attraction	3A	Zibo
892	Niuji Nunnery Health Resort	3A	Zibo
